# Supplementary material for: A New Inert Natural Deep Eutectic Solvent (NADES) as a Reaction Medium for Food-Grade Maillard-Type Model Reactions
Source: Foods. 2023 May 2;12(9):1877. doi: 10.3390/foods12091877 (PMC10178046; doi:10.3390/foods12091877)
Supplement: Supplementary file 1 [file foods-12-01877-s001.zip]

Archive with 1 entries (1 files):
- foods-2313051-supplementary.pdf
